# Supplementary material for: Taxonomy of the ant genus Proceratium Roger (Hymenoptera, Formicidae) in the Afrotropical region with a revision of the P. arnoldi clade and description of four new species
Source: Zookeys. 2014 Oct 16;(447):47–86. doi: 10.3897/zookeys.447.7766 (PMC4205749; doi:10.3897/zookeys.447.7766)
Supplement: XML Treatment for Proceratium lunatum [file zookeys.447.7766-treatment4.xml]

<!DOCTYPE tp:taxon-treatment
  PUBLIC "-//TaxonX//DTD Taxonomic Treatment Publishing DTD v0 20100105//EN" "tax-treatment-NSO.dtd">
<tp:taxon-treatment xmlns:tp="http://www.plazi.org/taxpub"><tp:treatment-meta><kwd-group><label>Taxon classification</label><kwd><named-content content-type="kingdom">Animalia</named-content></kwd><kwd><named-content content-type="order">Hymenoptera</named-content></kwd><kwd><named-content content-type="family">Formicidae</named-content></kwd></kwd-group><mixed-citation publication-type="journal"><person-group><name><surname>Hita Garcia</surname><given-names>Francisco</given-names></name><name><surname>Hawkes</surname><given-names>Peter G.</given-names></name><name><surname>Alpert</surname><given-names>Gary D.</given-names></name></person-group><article-title>Taxonomy of the ant genus <italic><tp:taxon-name><tp:taxon-name-part taxon-name-part-type="genus">Proceratium</tp:taxon-name-part></tp:taxon-name></italic> Roger (<tp:taxon-name><tp:taxon-name-part taxon-name-part-type="order">Hymenoptera</tp:taxon-name-part></tp:taxon-name>, <tp:taxon-name><tp:taxon-name-part taxon-name-part-type="family">Formicidae</tp:taxon-name-part></tp:taxon-name>) in the Afrotropical region with a revision of the <italic><tp:taxon-name><tp:taxon-name-part taxon-name-part-type="genus">P.</tp:taxon-name-part> <tp:taxon-name-part taxon-name-part-type="species">arnoldi</tp:taxon-name-part></tp:taxon-name></italic> clade and description of four new species</article-title><source>Zookeys</source><day>16</day><month>10</month><year>2014</year><volume>2014</volume><issue>447</issue><fpage>47</fpage><lpage>86</lpage><pub-id pub-id-type="doi">10.3897/zookeys.447.7766</pub-id></mixed-citation></tp:treatment-meta><tp:nomenclature><tp:taxon-name>
                        <tp:taxon-name-part taxon-name-part-type="genus">Proceratium</tp:taxon-name-part>
                        <tp:taxon-name-part taxon-name-part-type="species">lunatum</tp:taxon-name-part>
                    </tp:taxon-name><tp:taxon-authority>Terron, 1981</tp:taxon-authority><xref ref-type="fig" rid="F3">Figs 3F</xref><xref ref-type="fig" rid="F5">, 5B</xref><xref ref-type="fig" rid="F5">, 5E</xref><xref ref-type="fig" rid="F6">, 6C</xref><xref ref-type="fig" rid="F8">, 8C</xref><xref ref-type="fig" rid="F8">, 8D</xref><xref ref-type="fig" rid="F14">, 14A</xref><xref ref-type="fig" rid="F14">, 14B</xref><xref ref-type="fig" rid="F14">, 14C</xref><xref ref-type="fig" rid="F18">, 18</xref><tp:nomenclature-citation-list><tp:nomenclature-citation><tp:taxon-name><tp:taxon-name-part taxon-name-part-type="genus">Proceratium</tp:taxon-name-part> <tp:taxon-name-part taxon-name-part-type="species">lunatum</tp:taxon-name-part></tp:taxon-name><comment> Terron, 1981: 96. [see also <xref ref-type="bibr" rid="B2">Baroni Urbani and de Andrade 2003</xref>: 290]</comment></tp:nomenclature-citation></tp:nomenclature-citation-list></tp:nomenclature><tp:treatment-sec sec-type="Type material"><title>Type material.</title><p><bold>Holotype</bold>, pinned worker, CAMEROON, Arboretum de Mbalmayo (51 km S of Yaounde), no. 1579, 17.III.1968, (<italic>G. Terron</italic>) (CIRAD). <bold>Paratypes</bold>, one pinned paratype worker from CAMEROON, Kala (18 km W Yaounde), Ve Berlese, sp. 1, tamisage terre et terreau, 16.V.1974, (<italic>G. Terron</italic>) (CIRAD); two pinned paratype workers from CAMEROON, Mbalmayo, no. 1759, 17.III.1968 (<italic>G. Terron</italic>) (BMNH: <ext-link xmlns:xlink="http://www.w3.org/1999/xlink" ext-link-type="uri" xlink:href="http://data.antweb.org/specimen/CASENT0902426" xlink:type="simple">CASENT0902426</ext-link>; MNHN); one pinned paratype worker from CAMEROON, UO Bikok, tamisage terre et terreau, 19.III.1974, (<italic>G. Terron</italic>) (MHNG: <ext-link xmlns:xlink="http://www.w3.org/1999/xlink" ext-link-type="uri" xlink:href="http://data.antweb.org/specimen/CASENT0914221" xlink:type="simple">CASENT0914221</ext-link>).</p></tp:treatment-sec><tp:treatment-sec sec-type="Non-type material"><title>Non-type material.</title><p>CAMEROON: Sud-Ouest, Korup N. P., 6.9 km 317°NW Mundemba, <named-content xmlns:xlink="http://www.w3.org/1999/xlink" content-type="dwc:verbatimCoordinates" xlink:type="simple">5.016 N, 8.864 E</named-content>, 110 m, rainforest, 19.IV.2000 (<italic>B.L. Fisher</italic>) (CASC: <ext-link xmlns:xlink="http://www.w3.org/1999/xlink" ext-link-type="uri" xlink:href="http://data.antweb.org/specimen/CASENT0005926" xlink:type="simple">CASENT0005926</ext-link>); GABON: Woleu-Ntem, 31.3 km 108°ESE Minvoul, <named-content xmlns:xlink="http://www.w3.org/1999/xlink" content-type="dwc:verbatimCoordinates" xlink:type="simple">2.08N, 12.40667E</named-content>, 600 m, rainforest, 11.II.1998 (<italic>B.L. Fisher</italic>) (CASC: <ext-link xmlns:xlink="http://www.w3.org/1999/xlink" ext-link-type="uri" xlink:href="http://data.antweb.org/specimen/CASENT0914280" xlink:type="simple">CASENT0914280</ext-link>); UGANDA: Western Uganda, Kabarole, Kibale National Park, Kanyawara Biological Station, <named-content xmlns:xlink="http://www.w3.org/1999/xlink" content-type="dwc:verbatimCoordinates" xlink:type="simple">0.56437N, 30.36059E</named-content>, 1520 m, moist evergreen forest, 8.–11.VIII.2012 (<italic>B.L. Fisher et al.</italic>) (CASC: <ext-link xmlns:xlink="http://www.w3.org/1999/xlink" ext-link-type="uri" xlink:href="http://data.antweb.org/specimen/CASENT0355483" xlink:type="simple">CASENT0355483</ext-link>).</p></tp:treatment-sec><tp:treatment-sec sec-type="Diagnosis"><title>Diagnosis.</title><p>The following character combination distinguishes <italic><tp:taxon-name><tp:taxon-name-part taxon-name-part-type="genus">Proceratium</tp:taxon-name-part> <tp:taxon-name-part taxon-name-part-type="species">lunatum</tp:taxon-name-part></tp:taxon-name></italic> from the other Afrotropical members of the <italic><tp:taxon-name><tp:taxon-name-part taxon-name-part-type="genus">Proceratium</tp:taxon-name-part> <tp:taxon-name-part taxon-name-part-type="species">arnoldi</tp:taxon-name-part></tp:taxon-name></italic> clade: eyes strongly reduced (OI 3–5), usually consisting of a single ommatidium, rarely more; head slightly longer than broad (CI 92–95); maculae on vertexal angles of head well developed and conspicuous; mesopleurae weakly to moderately inflated posteriorly; petiolar node high nodiform, anteroposteriorly compressed, with anterior face relatively straight; petiole in dorsal view between 1.2 to 1.3 times wider than long DPeI 122–129; ventral process of petiole lamelliform and approximately rectangular, lamella not significantly pointing anteriorly nor posteriorly; abdominal segment IV between 1.0 to 1.2 times longer than abdominal segment III (ASI 104–118); head, mesosoma and petiole with mat of short decumbent to subdecumbent pubescence only, without any longer, fine suberect to erect hairs.</p></tp:treatment-sec><tp:treatment-sec sec-type="Worker measurements"><title>Worker measurements</title><p><bold>(N=8).</bold> TL 2.81–3.43; EL 0.02–0.04; SL 0.46–0.60; HL 0.73–0.84; HLM 0.86–0.96; HW 0.68–077; WL 0.84–1.00; HFeL 0.52–0.63; HTiL 0.41–0.51; HBaL 0.31–0.42; PeL 0.27–0.30; PeW 0.35–0.38; DPeI 122–129; LT3 0.40–0.57; LS4 0.14–0.23; LT4 0.43–0.60; OI 3–5; CI 92–95; SI 63–71; IGR 0.33–0.38; ASI 104–118.</p></tp:treatment-sec><tp:treatment-sec sec-type="Worker description"><title>Worker description.</title><p>In full-face view head slightly longer than broad (CI 92–95), sides weakly convex, vertex flat to weakly convex. Clypeus medially reduced, its anterior margin subconvex to slightly triangular, only slightly protruding anteriorly, not surrounding the antennal sockets and not medially impressed, antennal socket with broad torulus. Frontal carinae relatively short and widely separated, not converging medially and strongly diverging posteriorly, partially covering antennal insertions; frontal carinae conspicuously raised on their anterior half, much less posteriorly. Eyes very small, consisting one to three or four weak ommatidia (OI 3–5) and located on mid line of head. Mandibles elongate-triangular; masticatory margin of mandibles with four relatively small teeth/denticles, decreasing in size from larger apical tooth to basal denticle. Mesosoma in profile convex and approximately as long as the maximum head length including mandibles. Lower mesopleurae with well impressed sutures, no other sutures developed on lateral or dorsal mesosoma; mesopleurae weakly to moderately inflated posteriorly; propodeum in profile armed with small, blunt teeth, propodeal lobes well developed, lamellate, rounded to subtriangular and blunt; declivitous face of propodeum between teeth and lobes noticeably concave; in posterodorsal view sides of propodeum separated from declivitous face by margin connecting propodeal lobes and propodeal teeth. Legs slender and elongate; pro- and mesotibiae with pectinate spurs; calcar of strigil without basal spine. Petiolar node in profile high, blocky nodiform, anterior face of petiole relatively straight, anterior and posterior faces approximately parallel, dorsum of node flat to weakly convex; petiole in dorsal view between 1.2 and 1.3 times wider than long (DPeI 122–129), petiolar node in dorsal view clearly much broader than long; ventral process of petiole lamelliform and approximately rectangular, lamella not significantly pointing anteriorly nor posteriorly. In dorsal view abdominal segment III anteriorly broader than petiole; its sides diverging posteriorly; dorsum of abdominal tergum III with posteromedial, very conspicuous, semitransparent, raised bulla below the integument; abdominal sternite III anteromedially with a marked subtriangular projection. Constriction between abdominal segment III and IV conspicuously impressed. Abdominal segment IV strongly recurved (IGR 0.33–0.38), conspicuously rounded on its curvature, especially posteriorly, abdominal tergum IV between 1.0 and 1.2 times longer than abdominal segment III (ASI 104–118); large, semitransparent and circular bulla situated posteromedially on abdominal tergum IV; remaining abdominal tergites and sternites relatively inconspicuous and curved ventrally. Whole body covered with dense mat of relatively short, decumbent to subdecumbent pubescence without abundant, much longer, suberect to erect, long, fine, standing hairs. Mandibles longitudinally rugose; most of body irregularly foveolate and/or granulate, sometimes more weakly developed on cephalic dorsum and anterior part of abdominal tergum IV, posteroventral part of abdominal tergum IV with conspicuous irregular rugosity; inflated, posterior part of mesopleura and declivitous face of propodeum unsculptured, smooth and shining. Head, mesosoma (excluding posteriorly inflated part of mesopleurae), postpetiole and remaining abdominal segments of light brown to brown colour, mandibles, inflated part of mesopleurae and legs always of lighter brown colour.</p><fig id="F14" position="float" orientation="portrait"><label>Figure 14.</label><caption><p><italic><tp:taxon-name><tp:taxon-name-part taxon-name-part-type="genus">Proceratium</tp:taxon-name-part> <tp:taxon-name-part taxon-name-part-type="species">lunatum</tp:taxon-name-part></tp:taxon-name></italic> worker (<ext-link xmlns:xlink="http://www.w3.org/1999/xlink" ext-link-type="uri" xlink:href="http://data.antweb.org/specimen/CASENT0914280" xlink:type="simple">CASENT0914280</ext-link>) (Michele Esposito 2014). <bold>A</bold> Body in profile <bold>B</bold> Body in dorsal view <bold>C</bold> head in full-face view.</p></caption><graphic xmlns:xlink="http://www.w3.org/1999/xlink" xlink:href="zookeys-447-047-g014.jpg" position="float" orientation="portrait" xlink:type="simple" id="oo_32760.jpg"/></fig></tp:treatment-sec><tp:treatment-sec sec-type="Distribution and ecology"><title>Distribution and ecology.</title><p><italic><tp:taxon-name><tp:taxon-name-part taxon-name-part-type="genus">Proceratium</tp:taxon-name-part> <tp:taxon-name-part taxon-name-part-type="species">lunatum</tp:taxon-name-part></tp:taxon-name></italic> is known to occur in Cameroon, Gabon and Uganda (Fig. <xref ref-type="fig" rid="F18">18</xref>) where it was collected in rainforests at elevations ranging from 110 to 1520 m. The known specimens were either collected from within the soil or sifted litter suggesting that <italic><tp:taxon-name><tp:taxon-name-part taxon-name-part-type="genus">Proceratium</tp:taxon-name-part> <tp:taxon-name-part taxon-name-part-type="species">lunatum</tp:taxon-name-part></tp:taxon-name></italic> is a predominantly hypogaeic species.</p></tp:treatment-sec><tp:treatment-sec sec-type="Taxonomic notes"><title>Taxonomic notes.</title><p>The recognition of <italic><tp:taxon-name><tp:taxon-name-part taxon-name-part-type="genus">Proceratium</tp:taxon-name-part> <tp:taxon-name-part taxon-name-part-type="species">lunatum</tp:taxon-name-part></tp:taxon-name></italic> within the <italic><tp:taxon-name><tp:taxon-name-part taxon-name-part-type="genus">Proceratium</tp:taxon-name-part> <tp:taxon-name-part taxon-name-part-type="species">arnoldi</tp:taxon-name-part></tp:taxon-name></italic> clade is fairly easy and straightforward. The relatively broad head in full-face view (CI 92–95) groups it together with <italic><tp:taxon-name><tp:taxon-name-part taxon-name-part-type="genus">Proceratium</tp:taxon-name-part> <tp:taxon-name-part taxon-name-part-type="species">burundense</tp:taxon-name-part></tp:taxon-name></italic>, <italic><tp:taxon-name><tp:taxon-name-part taxon-name-part-type="genus">Proceratium</tp:taxon-name-part> <tp:taxon-name-part taxon-name-part-type="species">nilo</tp:taxon-name-part></tp:taxon-name></italic>, <italic><tp:taxon-name><tp:taxon-name-part taxon-name-part-type="genus">Proceratium</tp:taxon-name-part> <tp:taxon-name-part taxon-name-part-type="species">sali</tp:taxon-name-part></tp:taxon-name></italic> and <italic><tp:taxon-name><tp:taxon-name-part taxon-name-part-type="genus">Proceratium</tp:taxon-name-part> <tp:taxon-name-part taxon-name-part-type="species">sokoke</tp:taxon-name-part></tp:taxon-name></italic> (CI 91–95) while it separates it from <italic><tp:taxon-name><tp:taxon-name-part taxon-name-part-type="genus">Proceratium</tp:taxon-name-part> <tp:taxon-name-part taxon-name-part-type="species">arnoldi</tp:taxon-name-part></tp:taxon-name></italic> and <italic><tp:taxon-name><tp:taxon-name-part taxon-name-part-type="genus">Proceratium</tp:taxon-name-part> <tp:taxon-name-part taxon-name-part-type="species">carri</tp:taxon-name-part></tp:taxon-name></italic> that have thinner heads (CI 85–87). The lack of long, standing pilosity on top of a dense mat of much shorter pubescence distinguishes <italic><tp:taxon-name><tp:taxon-name-part taxon-name-part-type="genus">Proceratium</tp:taxon-name-part> <tp:taxon-name-part taxon-name-part-type="species">lunatum</tp:taxon-name-part></tp:taxon-name></italic> from <italic><tp:taxon-name><tp:taxon-name-part taxon-name-part-type="genus">Proceratium</tp:taxon-name-part> <tp:taxon-name-part taxon-name-part-type="species">carri</tp:taxon-name-part></tp:taxon-name></italic>, <italic><tp:taxon-name><tp:taxon-name-part taxon-name-part-type="genus">Proceratium</tp:taxon-name-part> <tp:taxon-name-part taxon-name-part-type="species">nilo</tp:taxon-name-part></tp:taxon-name></italic>, <italic><tp:taxon-name><tp:taxon-name-part taxon-name-part-type="genus">Proceratium</tp:taxon-name-part> <tp:taxon-name-part taxon-name-part-type="species">sali</tp:taxon-name-part></tp:taxon-name></italic> and <italic><tp:taxon-name><tp:taxon-name-part taxon-name-part-type="genus">Proceratium</tp:taxon-name-part> <tp:taxon-name-part taxon-name-part-type="species">sokoke</tp:taxon-name-part></tp:taxon-name></italic>. The species closest to <italic><tp:taxon-name><tp:taxon-name-part taxon-name-part-type="genus">Proceratium</tp:taxon-name-part> <tp:taxon-name-part taxon-name-part-type="species">lunatum</tp:taxon-name-part></tp:taxon-name></italic> seems to be <italic><tp:taxon-name><tp:taxon-name-part taxon-name-part-type="genus">Proceratium</tp:taxon-name-part> <tp:taxon-name-part taxon-name-part-type="species">burundense</tp:taxon-name-part></tp:taxon-name></italic>. However, both differ in eye size, ventral process of the petiole, and propodeal armament. <italic><tp:taxon-name><tp:taxon-name-part taxon-name-part-type="genus">Proceratium</tp:taxon-name-part> <tp:taxon-name-part taxon-name-part-type="species">lunatum</tp:taxon-name-part></tp:taxon-name></italic> has smaller eyes (OI 3–5) and shorter propodeal teeth than <italic><tp:taxon-name><tp:taxon-name-part taxon-name-part-type="genus">Proceratium</tp:taxon-name-part> <tp:taxon-name-part taxon-name-part-type="species">burundense</tp:taxon-name-part></tp:taxon-name></italic> (OI 8). In addition, the ventral process of the petiole has a very distinct posteroventral corner that strongly projects ventrally, whereas the process of <italic><tp:taxon-name><tp:taxon-name-part taxon-name-part-type="genus">Proceratium</tp:taxon-name-part> <tp:taxon-name-part taxon-name-part-type="species">lunatum</tp:taxon-name-part></tp:taxon-name></italic> is more or less rectangular without a projecting posteroventral corner.</p></tp:treatment-sec><tp:treatment-sec sec-type="Variation"><title>Variation.</title><p>The <!--PageBreak--><italic><tp:taxon-name><tp:taxon-name-part taxon-name-part-type="genus">Proceratium</tp:taxon-name-part> <tp:taxon-name-part taxon-name-part-type="species">lunatum</tp:taxon-name-part></tp:taxon-name></italic> material from Cameroon and Gabon shows no observable intraspecific variation. The specimen from Uganda, however, displays some noticeable differences. It possesses longer antennal scapes (SI 71 vs. SI 63–66) and is generally larger than the western specimens (TL 3.43 vs. TL 2.81–2.94). Nevertheless, we consider these differences as intraspecific variation. The difference in body size is well within the range of other species, thus not significant, and the longer antennal scape alone is not sufficient to warrant species status. This assessment might change with further material from the eastern parts of the equatorial forest belt, such as Uganda, Rwanda and Kenya, but for the moment we keep all the material listed here as <italic><tp:taxon-name><tp:taxon-name-part taxon-name-part-type="genus">Proceratium</tp:taxon-name-part> <tp:taxon-name-part taxon-name-part-type="species">lunatum</tp:taxon-name-part></tp:taxon-name></italic> as one species.</p></tp:treatment-sec><tp:treatment-sec><!--Section generated to contain objects referenced in tp:taxon-treatment.--><fig id="F3" position="float" orientation="portrait"><label>Figure 3.</label><caption><p>Vertex in posterodorsal view (black arrows indicate maculae) and abdominal segments III and IV in profile. <bold>A, D</bold> <italic><tp:taxon-name><tp:taxon-name-part taxon-name-part-type="genus">Proceratium</tp:taxon-name-part> <tp:taxon-name-part taxon-name-part-type="species">carri</tp:taxon-name-part></tp:taxon-name></italic> (MCZ-ENT00517081) <bold>B</bold> <italic><tp:taxon-name><tp:taxon-name-part taxon-name-part-type="genus">Proceratium</tp:taxon-name-part> <tp:taxon-name-part taxon-name-part-type="species">sokoke</tp:taxon-name-part></tp:taxon-name></italic> (MCZ-ENT00520482) <bold>C</bold> <italic><tp:taxon-name><tp:taxon-name-part taxon-name-part-type="genus">Proceratium</tp:taxon-name-part> <tp:taxon-name-part taxon-name-part-type="species">sali</tp:taxon-name-part></tp:taxon-name></italic> (<ext-link xmlns:xlink="http://www.w3.org/1999/xlink" ext-link-type="uri" xlink:href="http://data.antweb.org/specimen/CASENT0235689" xlink:type="simple">CASENT0235689</ext-link>) (Will Ericson 2011) <bold>E</bold> <italic><tp:taxon-name><tp:taxon-name-part taxon-name-part-type="genus">Proceratium</tp:taxon-name-part> <tp:taxon-name-part taxon-name-part-type="species">arnoldi</tp:taxon-name-part></tp:taxon-name></italic> (<ext-link xmlns:xlink="http://www.w3.org/1999/xlink" ext-link-type="uri" xlink:href="http://data.antweb.org/specimen/CASENT0907203" xlink:type="simple">CASENT0907203</ext-link>) (Will Ericson 2013) <bold>F</bold> <italic><tp:taxon-name><tp:taxon-name-part taxon-name-part-type="genus">Proceratium</tp:taxon-name-part> <tp:taxon-name-part taxon-name-part-type="species">lunatum</tp:taxon-name-part></tp:taxon-name></italic> (<ext-link xmlns:xlink="http://www.w3.org/1999/xlink" ext-link-type="uri" xlink:href="http://data.antweb.org/specimen/CASENT0005926" xlink:type="simple">CASENT0005926</ext-link>).</p></caption><graphic xmlns:xlink="http://www.w3.org/1999/xlink" xlink:href="zookeys-447-047-g003.jpg" position="float" orientation="portrait" xlink:type="simple" id="oo_32749.jpg"/></fig><fig id="F5" position="float" orientation="portrait"><label>Figure 5.</label><caption><p>Head in profile showing eye (white arrows indicate location of eye) and petiole with ventral process in profile (within white ellipse). <bold>A, D</bold> <italic><tp:taxon-name><tp:taxon-name-part taxon-name-part-type="genus">Proceratium</tp:taxon-name-part> <tp:taxon-name-part taxon-name-part-type="species">burundense</tp:taxon-name-part></tp:taxon-name></italic> (<ext-link xmlns:xlink="http://www.w3.org/1999/xlink" ext-link-type="uri" xlink:href="http://data.antweb.org/specimen/CASENT0902427" xlink:type="simple">CASENT0902427</ext-link>) (Will Ericson 2013) <bold>B, E</bold> <italic><tp:taxon-name><tp:taxon-name-part taxon-name-part-type="genus">Proceratium</tp:taxon-name-part> <tp:taxon-name-part taxon-name-part-type="species">lunatum</tp:taxon-name-part></tp:taxon-name></italic> (<ext-link xmlns:xlink="http://www.w3.org/1999/xlink" ext-link-type="uri" xlink:href="http://data.antweb.org/specimen/CASENT0005926" xlink:type="simple">CASENT0005926</ext-link>) <bold>C, F</bold> <italic><tp:taxon-name><tp:taxon-name-part taxon-name-part-type="genus">Proceratium</tp:taxon-name-part> <tp:taxon-name-part taxon-name-part-type="species">arnoldi</tp:taxon-name-part></tp:taxon-name></italic> (<ext-link xmlns:xlink="http://www.w3.org/1999/xlink" ext-link-type="uri" xlink:href="http://data.antweb.org/specimen/CASENT0914281" xlink:type="simple">CASENT0914281</ext-link>) (Michele Esposito 2014).</p></caption><graphic xmlns:xlink="http://www.w3.org/1999/xlink" xlink:href="zookeys-447-047-g005.jpg" position="float" orientation="portrait" xlink:type="simple" id="oo_32751.jpg"/></fig><fig id="F6" position="float" orientation="portrait"><label>Figure 6.</label><caption><p>Head, mesosoma and petiole in profile. <bold>A</bold> <italic><tp:taxon-name><tp:taxon-name-part taxon-name-part-type="genus">Proceratium</tp:taxon-name-part> <tp:taxon-name-part taxon-name-part-type="species">sokoke</tp:taxon-name-part></tp:taxon-name></italic> (MCZ-ENT00520482) <bold>B</bold> <italic><tp:taxon-name><tp:taxon-name-part taxon-name-part-type="genus">Proceratium</tp:taxon-name-part> <tp:taxon-name-part taxon-name-part-type="species">sali</tp:taxon-name-part></tp:taxon-name></italic> (<ext-link xmlns:xlink="http://www.w3.org/1999/xlink" ext-link-type="uri" xlink:href="http://data.antweb.org/specimen/CASENT0235689" xlink:type="simple">CASENT0235689</ext-link>) (Will Ericson 2011) <bold>C</bold> <italic><tp:taxon-name><tp:taxon-name-part taxon-name-part-type="genus">Proceratium</tp:taxon-name-part> <tp:taxon-name-part taxon-name-part-type="species">lunatum</tp:taxon-name-part></tp:taxon-name></italic> (<ext-link xmlns:xlink="http://www.w3.org/1999/xlink" ext-link-type="uri" xlink:href="http://data.antweb.org/specimen/CASENT0914221" xlink:type="simple">CASENT0914221</ext-link>) (Michele Esposito 2014) <bold>D</bold> <italic><tp:taxon-name><tp:taxon-name-part taxon-name-part-type="genus">Proceratium</tp:taxon-name-part> <tp:taxon-name-part taxon-name-part-type="species">arnoldi</tp:taxon-name-part></tp:taxon-name></italic> (<ext-link xmlns:xlink="http://www.w3.org/1999/xlink" ext-link-type="uri" xlink:href="http://data.antweb.org/specimen/CASENT0914281" xlink:type="simple">CASENT0914281</ext-link>).</p></caption><graphic xmlns:xlink="http://www.w3.org/1999/xlink" xlink:href="zookeys-447-047-g006.jpg" position="float" orientation="portrait" xlink:type="simple" id="oo_32752.jpg"/></fig><fig id="F8" position="float" orientation="portrait"><label>Figure 8.</label><caption><p>Head in full-face view and body in profile. <bold>A, B</bold> <italic><tp:taxon-name><tp:taxon-name-part taxon-name-part-type="genus">Proceratium</tp:taxon-name-part> <tp:taxon-name-part taxon-name-part-type="species">arnoldi</tp:taxon-name-part></tp:taxon-name></italic> (<ext-link xmlns:xlink="http://www.w3.org/1999/xlink" ext-link-type="uri" xlink:href="http://data.antweb.org/specimen/CASENT0914281" xlink:type="simple">CASENT0914281</ext-link>) (Michele Esposito 2014) <bold>C, D</bold> <italic><tp:taxon-name><tp:taxon-name-part taxon-name-part-type="genus">Proceratium</tp:taxon-name-part> <tp:taxon-name-part taxon-name-part-type="species">lunatum</tp:taxon-name-part></tp:taxon-name></italic> (<ext-link xmlns:xlink="http://www.w3.org/1999/xlink" ext-link-type="uri" xlink:href="http://data.antweb.org/specimen/CASENT0005926" xlink:type="simple">CASENT0005926</ext-link>).</p></caption><graphic xmlns:xlink="http://www.w3.org/1999/xlink" xlink:href="zookeys-447-047-g008.jpg" position="float" orientation="portrait" xlink:type="simple" id="oo_32754.jpg"/></fig><fig id="F18" position="float" orientation="portrait"><label>Figure 18.</label><caption><p>Map of sub-Saharan Africa showing the known distribution ranges of the seven Afrotropical members of the <italic><tp:taxon-name><tp:taxon-name-part taxon-name-part-type="genus">Proceratium</tp:taxon-name-part> <tp:taxon-name-part taxon-name-part-type="species">arnoldi</tp:taxon-name-part></tp:taxon-name></italic> clade: <italic><tp:taxon-name><tp:taxon-name-part taxon-name-part-type="genus">Proceratium</tp:taxon-name-part> <tp:taxon-name-part taxon-name-part-type="species">arnoldi</tp:taxon-name-part></tp:taxon-name></italic> (empty star), <italic><tp:taxon-name><tp:taxon-name-part taxon-name-part-type="genus">Proceratium</tp:taxon-name-part> <tp:taxon-name-part taxon-name-part-type="species">burundense</tp:taxon-name-part></tp:taxon-name></italic> (filled star), <italic><tp:taxon-name><tp:taxon-name-part taxon-name-part-type="genus">Proceratium</tp:taxon-name-part> <tp:taxon-name-part taxon-name-part-type="species">carri</tp:taxon-name-part></tp:taxon-name></italic> (filled circle), <italic><tp:taxon-name><tp:taxon-name-part taxon-name-part-type="genus">Proceratium</tp:taxon-name-part> <tp:taxon-name-part taxon-name-part-type="species">lunatum</tp:taxon-name-part></tp:taxon-name></italic> (empty circle), <italic><tp:taxon-name><tp:taxon-name-part taxon-name-part-type="genus">Proceratium</tp:taxon-name-part> <tp:taxon-name-part taxon-name-part-type="species">nilo</tp:taxon-name-part></tp:taxon-name></italic> (filled square), <italic><tp:taxon-name><tp:taxon-name-part taxon-name-part-type="genus">Proceratium</tp:taxon-name-part> <tp:taxon-name-part taxon-name-part-type="species">sali</tp:taxon-name-part></tp:taxon-name></italic> (empty square), <italic><tp:taxon-name><tp:taxon-name-part taxon-name-part-type="genus">Proceratium</tp:taxon-name-part> <tp:taxon-name-part taxon-name-part-type="species">sokoke</tp:taxon-name-part></tp:taxon-name></italic> (empty hexagon).</p></caption><graphic xmlns:xlink="http://www.w3.org/1999/xlink" xlink:href="zookeys-447-047-g018.jpg" position="float" orientation="portrait" xlink:type="simple" id="oo_32764.jpg"/></fig></tp:treatment-sec><ref-list><ref id="B2"><mixed-citation xmlns:xlink="http://www.w3.org/1999/xlink" xlink:type="simple"><person-group><name name-style="western"><surname>Baroni Urbani</surname><given-names>C</given-names></name><name name-style="western"><surname>de Andrade</surname><given-names>ML</given-names></name></person-group> (<year>2003</year>) <article-title>The ant genus <italic><tp:taxon-name><tp:taxon-name-part taxon-name-part-type="genus">Proceratium</tp:taxon-name-part></tp:taxon-name></italic> in the extant and fossil record (<tp:taxon-name><tp:taxon-name-part taxon-name-part-type="order">Hymenoptera</tp:taxon-name-part></tp:taxon-name>: <tp:taxon-name><tp:taxon-name-part taxon-name-part-type="family">Formicidae</tp:taxon-name-part></tp:taxon-name>).</article-title><source>Museo Regionale di Scienze Naturali, Monografie</source><volume>36</volume>: <fpage>1</fpage>–<lpage>480</lpage>.</mixed-citation></ref></ref-list></tp:taxon-treatment>
