# Supplementary material for: Taxonomy of the ant genus Proceratium Roger (Hymenoptera, Formicidae) in the Afrotropical region with a revision of the P. arnoldi clade and description of four new species
Source: Zookeys. 2014 Oct 16;(447):47–86. doi: 10.3897/zookeys.447.7766 (PMC4205749; doi:10.3897/zookeys.447.7766)
Supplement: XML Treatment for Proceratium sali [file zookeys.447.7766-treatment6.xml]

<!DOCTYPE tp:taxon-treatment
  PUBLIC "-//TaxonX//DTD Taxonomic Treatment Publishing DTD v0 20100105//EN" "tax-treatment-NSO.dtd">
<tp:taxon-treatment xmlns:tp="http://www.plazi.org/taxpub"><tp:treatment-meta><kwd-group><label>Taxon classification</label><kwd><named-content content-type="kingdom">Animalia</named-content></kwd><kwd><named-content content-type="order">Hymenoptera</named-content></kwd><kwd><named-content content-type="family">Formicidae</named-content></kwd></kwd-group><mixed-citation publication-type="journal"><person-group><name><surname>Hita Garcia</surname><given-names>Francisco</given-names></name><name><surname>Hawkes</surname><given-names>Peter G.</given-names></name><name><surname>Alpert</surname><given-names>Gary D.</given-names></name></person-group><article-title>Taxonomy of the ant genus <italic><tp:taxon-name><tp:taxon-name-part taxon-name-part-type="genus">Proceratium</tp:taxon-name-part></tp:taxon-name></italic> Roger (<tp:taxon-name><tp:taxon-name-part taxon-name-part-type="order">Hymenoptera</tp:taxon-name-part></tp:taxon-name>, <tp:taxon-name><tp:taxon-name-part taxon-name-part-type="family">Formicidae</tp:taxon-name-part></tp:taxon-name>) in the Afrotropical region with a revision of the <italic><tp:taxon-name><tp:taxon-name-part taxon-name-part-type="genus">P.</tp:taxon-name-part> <tp:taxon-name-part taxon-name-part-type="species">arnoldi</tp:taxon-name-part></tp:taxon-name></italic> clade and description of four new species</article-title><source>Zookeys</source><day>16</day><month>10</month><year>2014</year><volume>2014</volume><issue>447</issue><fpage>47</fpage><lpage>86</lpage><pub-id pub-id-type="doi">10.3897/zookeys.447.7766</pub-id></mixed-citation></tp:treatment-meta><tp:nomenclature><tp:taxon-name>
                        <tp:taxon-name-part taxon-name-part-type="genus">Proceratium</tp:taxon-name-part>
                        <tp:taxon-name-part taxon-name-part-type="species">sali</tp:taxon-name-part>
                        <object-id xmlns:xlink="http://www.w3.org/1999/xlink" content-type="zoobank" xlink:type="simple">http://zoobank.org/F9D11EEE-59A5-44E9-9837-0081F4860F68</object-id>
                    </tp:taxon-name><tp:taxon-status xmlns:xlink="http://www.w3.org/1999/xlink" xlink:type="simple">sp. n.</tp:taxon-status><xref ref-type="fig" rid="F3">Figs 3C</xref><xref ref-type="fig" rid="F6">, 6B</xref><xref ref-type="fig" rid="F7">, 7B</xref><xref ref-type="fig" rid="F16">, 16A</xref><xref ref-type="fig" rid="F16">, 16B</xref><xref ref-type="fig" rid="F16">, 16C</xref><xref ref-type="fig" rid="F18">, 18</xref></tp:nomenclature><tp:treatment-sec sec-type="Type material"><title>Type material.</title><p><bold>Holotype</bold>, pinned worker, TANZANIA, Morogoro, Ulanga, Sali Forest Reserve, <named-content xmlns:xlink="http://www.w3.org/1999/xlink" content-type="dwc:verbatimCoordinates" xlink:type="simple">8.94497S, 36.67261E</named-content>, 1150 m, primary forest, collection code CEPF-TZ-9.1, 17.–20.X.2007 (<italic>P. Hawkes, M. Bhoke &amp; U. Richard</italic>) (SAMC: <ext-link xmlns:xlink="http://www.w3.org/1999/xlink" ext-link-type="uri" xlink:href="http://data.antweb.org/specimen/CASENT0235689" xlink:type="simple">CASENT0235689</ext-link>).</p></tp:treatment-sec><tp:treatment-sec sec-type="Diagnosis"><title>Diagnosis.</title><p>The following character combination separates <italic><tp:taxon-name><tp:taxon-name-part taxon-name-part-type="genus">Proceratium</tp:taxon-name-part> <tp:taxon-name-part taxon-name-part-type="species">sali</tp:taxon-name-part></tp:taxon-name></italic> from the other Afrotropical members of the <italic><tp:taxon-name><tp:taxon-name-part taxon-name-part-type="genus">Proceratium</tp:taxon-name-part> <tp:taxon-name-part taxon-name-part-type="species">arnoldi</tp:taxon-name-part></tp:taxon-name></italic> clade by the following combination of characters: eyes very small, consisting of three to four weak ommatidia (OI 5); CI 94; maculae on vertexal angles of head well developed and conspicuous; petiolar node high nodiform, anteroposteriorly compressed, with anterior face relatively straight; petiole in dorsal view between 1.1 and 1.2 times wider than long (DPeI 116); ventral process of petiole well developed, lamelliform and rectangular, lamella not pointed anteriorly nor posteriorly; abdominal segment IV around 1.1 times longer than abdominal segment III (ASI 108); head, mesosoma and petiole with numerous long, fine, suberect to erect hairs on top of dense mat of much shorter decumbent to subdecumbent pubescence.</p></tp:treatment-sec><tp:treatment-sec sec-type="Worker measurements"><title>Worker measurements</title><p><bold>(N=1).</bold> TL 3.35; EL 0.04; SL 0.55; HL 0.81; HLM 0.94; HW 0.76; WL 1.00; HFeL 0.62; HTiL 0.53; HBaL 0.41; PeL 0.31; PeW 0.36; DPeI 116; LT3 0.53; LS4 0.19; LT4 0.57; OI 5; CI 94; SI 68; IGR 0.33; ASI 108.</p></tp:treatment-sec><tp:treatment-sec sec-type="Worker description"><title>Worker description.</title><p>In full-face view head slightly longer than broad (CI 94), sides and vertex moderately convex. Clypeus medially reduced, its anterior margin convex to slightly triangular, only slightly protruding anteriorly, not surrounding the antennal sockets and not medially impressed, antennal socket with broad torulus. Frontal carinae relatively short and widely separated, not converging medially and strongly diverging posteriorly, partially covering antennal insertions; frontal carinae conspicuously raised on their anterior half, much less posteriorly. Eyes very small, consisting of three to four faint ommatidia (OI 5) and located on mid line of head. Mandibles elongate-triangular; masticatory margin of mandibles with four relatively small teeth/denticles, decreasing in size from larger apical tooth to basal denticle. Mesosoma weakly to moderately convex in profile and weakly longer than maximum head length including mandibles. Lower mesopleurae with well impressed sutures, no other sutures developed on lateral or dorsal mesosoma; mesopleurae extremely inflated posteriorly; propodeum in profile armed with very small, pointed teeth, propodeal lobes well developed, triangular and blunt; declivitous face of propodeum between teeth and lobes noticeably concave; in posterodorsal view sides of propodeum separated from declivitous face by margin connecting propodeal lobes and propodeal teeth. Legs slender and elongate; pro- and mesotibiae with pectinate spurs; calcar of strigil without basal spine. Petiolar node in profile high, blocky nodiform, anterior face of petiole relatively straight, anterior and posterior faces approximately parallel, dorsum of node flat to weakly convex; petiole in dorsal view between 1.1 and 1.2 times wider than long (DPeI 116), petiolar node in dorsal view clearly much broader than long; ventral process of petiole well developed, lamelliform and rectangular, lamella not pointed anteriorly nor posteriorly. In dorsal view abdominal segment III anteriorly broader than petiole; its sides diverging posteriorly; dorsum of abdominal tergum III with posteromedial, very conspicuous, semitransparent, flat bulla below the integument; abdominal sternite III anteromedially with a marked subtriangular projection. Constriction between abdominal segment III and IV conspicuously impressed. Abdominal segment IV strongly recurved (IGR 0.33), conspicuously rounded on its curvature, especially posteriorly, abdominal tergum IV only less than 1.2 times longer than abdominal segment III (ASI 116); large, semitransparent and semicircular bulla situated posteromedially on abdominal tergum IV; remaining abdominal tergites and sternites relatively inconspicuous and curved ventrally. Whole body covered with dense mat of relatively short, decumbent to subdecumbent pubescence; most of body with moderately abundant, much longer (several times longer than pubescence), suberect to erect, fine, standing hairs. Mandibles longitudinally rugose; most of body irregularly foveolate and/or granulate, sculpture best developed on cephalic and mesosomal dorsum, less so on mesosoma and especially weak on most of relatively smooth and shining abdominal tergum IV; inflated, posterior part of mesopleura and declivitous face of propodeum unsculptured, relatively smooth and shining. Head, mesosoma (excluding posteriorly inflated part of mesopleurae), postpetiole and remaining abdominal segments of brown colour, mandibles, inflated part of mesopleurae and legs yellowish to light brown.</p><fig id="F16" position="float" orientation="portrait"><label>Figure 16.</label><caption><p><italic><tp:taxon-name><tp:taxon-name-part taxon-name-part-type="genus">Proceratium</tp:taxon-name-part> <tp:taxon-name-part taxon-name-part-type="species">sali</tp:taxon-name-part></tp:taxon-name></italic> sp. n. holotype worker (<ext-link xmlns:xlink="http://www.w3.org/1999/xlink" ext-link-type="uri" xlink:href="http://data.antweb.org/specimen/CASENT0235689" xlink:type="simple">CASENT0235689</ext-link>) (Will Ericson 2011). <bold>A</bold> Body in profile <bold>B</bold> Body in dorsal view <bold>C</bold> head in full-face view.</p></caption><graphic xmlns:xlink="http://www.w3.org/1999/xlink" xlink:href="zookeys-447-047-g016.jpg" position="float" orientation="portrait" xlink:type="simple" id="oo_32762.jpg"/></fig><!--PageBreak--></tp:treatment-sec><tp:treatment-sec sec-type="Etymology"><title>Etymology.</title><p>The name of the new species is derived from the type locality, the Sali Forest Reserve in Tanzania. The species epithet is a noun in apposition and thus invariant.</p></tp:treatment-sec><tp:treatment-sec sec-type="Distribution and ecology"><title>Distribution and ecology.</title><p><italic><tp:taxon-name><tp:taxon-name-part taxon-name-part-type="genus">Proceratium</tp:taxon-name-part> <tp:taxon-name-part taxon-name-part-type="species">sali</tp:taxon-name-part></tp:taxon-name></italic> is only known from the Sali Forest Reserve in the Morogoro region of south-central Tanzania (Fig. <xref ref-type="fig" rid="F18">18</xref>). Sali covers an area of 1072 ha and is the largest of the seven reserves in the Mahenge mountain range. The forest is largely undisturbed with little evidence of logging and a fairly dense canopy cover (estimated at 80–90%). Altitude within the reserve ranges from approximately 1150 to 1480 m and the area surveyed was at the lower end of this range. The soil along the 230 m transect surveyed was moist sandy clay loam (hand soil texture classification) and approximately 90% covered by a 2–3 cm thick layer of leaf litter. The single <italic><tp:taxon-name><tp:taxon-name-part taxon-name-part-type="genus">Proceratium</tp:taxon-name-part> <tp:taxon-name-part taxon-name-part-type="species">sali</tp:taxon-name-part></tp:taxon-name></italic> specimen was collected in pitfall trap 16 of 24 placed along the transect, and no further details of its microhabitat preferences can be determined.</p></tp:treatment-sec><tp:treatment-sec sec-type="Taxonomic notes"><title>Taxonomic notes.</title><p><italic><tp:taxon-name><tp:taxon-name-part taxon-name-part-type="genus">Proceratium</tp:taxon-name-part> <tp:taxon-name-part taxon-name-part-type="species">sali</tp:taxon-name-part></tp:taxon-name></italic> shares a thicker head in full-face view (CI 94) with <italic><tp:taxon-name><tp:taxon-name-part taxon-name-part-type="genus">Proceratium</tp:taxon-name-part> <tp:taxon-name-part taxon-name-part-type="species">burundense</tp:taxon-name-part></tp:taxon-name></italic>, <italic><tp:taxon-name><tp:taxon-name-part taxon-name-part-type="genus">Proceratium</tp:taxon-name-part> <tp:taxon-name-part taxon-name-part-type="species">lunatum</tp:taxon-name-part></tp:taxon-name></italic>, <italic><tp:taxon-name><tp:taxon-name-part taxon-name-part-type="genus">Proceratium</tp:taxon-name-part> <tp:taxon-name-part taxon-name-part-type="species">nilo</tp:taxon-name-part></tp:taxon-name></italic> and <italic><tp:taxon-name><tp:taxon-name-part taxon-name-part-type="genus">Proceratium</tp:taxon-name-part> <tp:taxon-name-part taxon-name-part-type="species">sokoke</tp:taxon-name-part></tp:taxon-name></italic> (CI 91–95), which contrasts with the thinner head of <italic><tp:taxon-name><tp:taxon-name-part taxon-name-part-type="genus">Proceratium</tp:taxon-name-part> <tp:taxon-name-part taxon-name-part-type="species">arnoldi</tp:taxon-name-part></tp:taxon-name></italic> and <italic><tp:taxon-name><tp:taxon-name-part taxon-name-part-type="genus">Proceratium</tp:taxon-name-part> <tp:taxon-name-part taxon-name-part-type="species">carri</tp:taxon-name-part></tp:taxon-name></italic> (85–87). In addition, <italic><tp:taxon-name><tp:taxon-name-part taxon-name-part-type="genus">Proceratium</tp:taxon-name-part> <tp:taxon-name-part taxon-name-part-type="species">sali</tp:taxon-name-part></tp:taxon-name></italic> (as well as <italic><tp:taxon-name><tp:taxon-name-part taxon-name-part-type="genus">Proceratium</tp:taxon-name-part> <tp:taxon-name-part taxon-name-part-type="species">carri</tp:taxon-name-part></tp:taxon-name></italic>, <italic><tp:taxon-name><tp:taxon-name-part taxon-name-part-type="genus">Proceratium</tp:taxon-name-part> <tp:taxon-name-part taxon-name-part-type="species">nilo</tp:taxon-name-part></tp:taxon-name></italic>, <italic><tp:taxon-name><tp:taxon-name-part taxon-name-part-type="genus">Proceratium</tp:taxon-name-part> <tp:taxon-name-part taxon-name-part-type="species">sali</tp:taxon-name-part></tp:taxon-name></italic> and <italic><tp:taxon-name><tp:taxon-name-part taxon-name-part-type="genus">Proceratium</tp:taxon-name-part> <tp:taxon-name-part taxon-name-part-type="species">sokoke</tp:taxon-name-part></tp:taxon-name></italic>) possesses numerous long, fine, standing hairs on top of a mat of much shorter pubescence distinguishing it from <italic><tp:taxon-name><tp:taxon-name-part taxon-name-part-type="genus">Proceratium</tp:taxon-name-part> <tp:taxon-name-part taxon-name-part-type="species">arnoldi</tp:taxon-name-part></tp:taxon-name></italic>, <italic><tp:taxon-name><tp:taxon-name-part taxon-name-part-type="genus">Proceratium</tp:taxon-name-part> <tp:taxon-name-part taxon-name-part-type="species">lunatum</tp:taxon-name-part></tp:taxon-name></italic> and <italic><tp:taxon-name><tp:taxon-name-part taxon-name-part-type="genus">Proceratium</tp:taxon-name-part> <tp:taxon-name-part taxon-name-part-type="species">burundense</tp:taxon-name-part></tp:taxon-name></italic> that lack this type of pilosity. The two species most similar to <italic><tp:taxon-name><tp:taxon-name-part taxon-name-part-type="genus">Proceratium</tp:taxon-name-part> <tp:taxon-name-part taxon-name-part-type="species">sali</tp:taxon-name-part></tp:taxon-name></italic> are <italic><tp:taxon-name><tp:taxon-name-part taxon-name-part-type="genus">Proceratium</tp:taxon-name-part> <tp:taxon-name-part taxon-name-part-type="species">nilo</tp:taxon-name-part></tp:taxon-name></italic> and <italic><tp:taxon-name><tp:taxon-name-part taxon-name-part-type="genus">Proceratium</tp:taxon-name-part> <tp:taxon-name-part taxon-name-part-type="species">sokoke</tp:taxon-name-part></tp:taxon-name></italic>, but the latter two have a lower, less compressed petiolar node with the anterior face strongly produced anteriorly on lower third. This contrasts strongly with the node of <italic><tp:taxon-name><tp:taxon-name-part taxon-name-part-type="genus">Proceratium</tp:taxon-name-part> <tp:taxon-name-part taxon-name-part-type="species">sali</tp:taxon-name-part></tp:taxon-name></italic> that is high nodiform and more compressed with a straight anterior face.</p></tp:treatment-sec><tp:treatment-sec sec-type="Variation"><title>Variation.</title><p>As for <italic><tp:taxon-name><tp:taxon-name-part taxon-name-part-type="genus">Proceratium</tp:taxon-name-part> <tp:taxon-name-part taxon-name-part-type="species">burundense</tp:taxon-name-part></tp:taxon-name></italic>, <italic><tp:taxon-name><tp:taxon-name-part taxon-name-part-type="genus">Proceratium</tp:taxon-name-part> <tp:taxon-name-part taxon-name-part-type="species">nilo</tp:taxon-name-part></tp:taxon-name></italic> and <italic><tp:taxon-name><tp:taxon-name-part taxon-name-part-type="genus">Proceratium</tp:taxon-name-part> <tp:taxon-name-part taxon-name-part-type="species">sokoke</tp:taxon-name-part></tp:taxon-name></italic>, <italic><tp:taxon-name><tp:taxon-name-part taxon-name-part-type="genus">Proceratium</tp:taxon-name-part> <tp:taxon-name-part taxon-name-part-type="species">sali</tp:taxon-name-part></tp:taxon-name></italic> is also only known from a singleton holotype, which does not allow any conclusions on intraspecific variation.</p></tp:treatment-sec><tp:treatment-sec><!--Section generated to contain objects referenced in tp:taxon-treatment.--><fig id="F3" position="float" orientation="portrait"><label>Figure 3.</label><caption><p>Vertex in posterodorsal view (black arrows indicate maculae) and abdominal segments III and IV in profile. <bold>A, D</bold> <italic><tp:taxon-name><tp:taxon-name-part taxon-name-part-type="genus">Proceratium</tp:taxon-name-part> <tp:taxon-name-part taxon-name-part-type="species">carri</tp:taxon-name-part></tp:taxon-name></italic> (MCZ-ENT00517081) <bold>B</bold> <italic><tp:taxon-name><tp:taxon-name-part taxon-name-part-type="genus">Proceratium</tp:taxon-name-part> <tp:taxon-name-part taxon-name-part-type="species">sokoke</tp:taxon-name-part></tp:taxon-name></italic> (MCZ-ENT00520482) <bold>C</bold> <italic><tp:taxon-name><tp:taxon-name-part taxon-name-part-type="genus">Proceratium</tp:taxon-name-part> <tp:taxon-name-part taxon-name-part-type="species">sali</tp:taxon-name-part></tp:taxon-name></italic> (<ext-link xmlns:xlink="http://www.w3.org/1999/xlink" ext-link-type="uri" xlink:href="http://data.antweb.org/specimen/CASENT0235689" xlink:type="simple">CASENT0235689</ext-link>) (Will Ericson 2011) <bold>E</bold> <italic><tp:taxon-name><tp:taxon-name-part taxon-name-part-type="genus">Proceratium</tp:taxon-name-part> <tp:taxon-name-part taxon-name-part-type="species">arnoldi</tp:taxon-name-part></tp:taxon-name></italic> (<ext-link xmlns:xlink="http://www.w3.org/1999/xlink" ext-link-type="uri" xlink:href="http://data.antweb.org/specimen/CASENT0907203" xlink:type="simple">CASENT0907203</ext-link>) (Will Ericson 2013) <bold>F</bold> <italic><tp:taxon-name><tp:taxon-name-part taxon-name-part-type="genus">Proceratium</tp:taxon-name-part> <tp:taxon-name-part taxon-name-part-type="species">lunatum</tp:taxon-name-part></tp:taxon-name></italic> (<ext-link xmlns:xlink="http://www.w3.org/1999/xlink" ext-link-type="uri" xlink:href="http://data.antweb.org/specimen/CASENT0005926" xlink:type="simple">CASENT0005926</ext-link>).</p></caption><graphic xmlns:xlink="http://www.w3.org/1999/xlink" xlink:href="zookeys-447-047-g003.jpg" position="float" orientation="portrait" xlink:type="simple" id="oo_32749.jpg"/></fig><fig id="F6" position="float" orientation="portrait"><label>Figure 6.</label><caption><p>Head, mesosoma and petiole in profile. <bold>A</bold> <italic><tp:taxon-name><tp:taxon-name-part taxon-name-part-type="genus">Proceratium</tp:taxon-name-part> <tp:taxon-name-part taxon-name-part-type="species">sokoke</tp:taxon-name-part></tp:taxon-name></italic> (MCZ-ENT00520482) <bold>B</bold> <italic><tp:taxon-name><tp:taxon-name-part taxon-name-part-type="genus">Proceratium</tp:taxon-name-part> <tp:taxon-name-part taxon-name-part-type="species">sali</tp:taxon-name-part></tp:taxon-name></italic> (<ext-link xmlns:xlink="http://www.w3.org/1999/xlink" ext-link-type="uri" xlink:href="http://data.antweb.org/specimen/CASENT0235689" xlink:type="simple">CASENT0235689</ext-link>) (Will Ericson 2011) <bold>C</bold> <italic><tp:taxon-name><tp:taxon-name-part taxon-name-part-type="genus">Proceratium</tp:taxon-name-part> <tp:taxon-name-part taxon-name-part-type="species">lunatum</tp:taxon-name-part></tp:taxon-name></italic> (<ext-link xmlns:xlink="http://www.w3.org/1999/xlink" ext-link-type="uri" xlink:href="http://data.antweb.org/specimen/CASENT0914221" xlink:type="simple">CASENT0914221</ext-link>) (Michele Esposito 2014) <bold>D</bold> <italic><tp:taxon-name><tp:taxon-name-part taxon-name-part-type="genus">Proceratium</tp:taxon-name-part> <tp:taxon-name-part taxon-name-part-type="species">arnoldi</tp:taxon-name-part></tp:taxon-name></italic> (<ext-link xmlns:xlink="http://www.w3.org/1999/xlink" ext-link-type="uri" xlink:href="http://data.antweb.org/specimen/CASENT0914281" xlink:type="simple">CASENT0914281</ext-link>).</p></caption><graphic xmlns:xlink="http://www.w3.org/1999/xlink" xlink:href="zookeys-447-047-g006.jpg" position="float" orientation="portrait" xlink:type="simple" id="oo_32752.jpg"/></fig><fig id="F7" position="float" orientation="portrait"><label>Figure 7.</label><caption><p>Petiole in profile (anterior face within white ellipse). <bold>A</bold> <italic><tp:taxon-name><tp:taxon-name-part taxon-name-part-type="genus">Proceratium</tp:taxon-name-part> <tp:taxon-name-part taxon-name-part-type="species">sokoke</tp:taxon-name-part></tp:taxon-name></italic> (MCZ-ENT00520482) <bold>B</bold> <italic><tp:taxon-name><tp:taxon-name-part taxon-name-part-type="genus">Proceratium</tp:taxon-name-part> <tp:taxon-name-part taxon-name-part-type="species">sali</tp:taxon-name-part></tp:taxon-name></italic> (<ext-link xmlns:xlink="http://www.w3.org/1999/xlink" ext-link-type="uri" xlink:href="http://data.antweb.org/specimen/CASENT0235689" xlink:type="simple">CASENT0235689</ext-link>) (Will Ericson 2011).</p></caption><graphic xmlns:xlink="http://www.w3.org/1999/xlink" xlink:href="zookeys-447-047-g007.jpg" position="float" orientation="portrait" xlink:type="simple" id="oo_32753.jpg"/></fig><fig id="F18" position="float" orientation="portrait"><label>Figure 18.</label><caption><p>Map of sub-Saharan Africa showing the known distribution ranges of the seven Afrotropical members of the <italic><tp:taxon-name><tp:taxon-name-part taxon-name-part-type="genus">Proceratium</tp:taxon-name-part> <tp:taxon-name-part taxon-name-part-type="species">arnoldi</tp:taxon-name-part></tp:taxon-name></italic> clade: <italic><tp:taxon-name><tp:taxon-name-part taxon-name-part-type="genus">Proceratium</tp:taxon-name-part> <tp:taxon-name-part taxon-name-part-type="species">arnoldi</tp:taxon-name-part></tp:taxon-name></italic> (empty star), <italic><tp:taxon-name><tp:taxon-name-part taxon-name-part-type="genus">Proceratium</tp:taxon-name-part> <tp:taxon-name-part taxon-name-part-type="species">burundense</tp:taxon-name-part></tp:taxon-name></italic> (filled star), <italic><tp:taxon-name><tp:taxon-name-part taxon-name-part-type="genus">Proceratium</tp:taxon-name-part> <tp:taxon-name-part taxon-name-part-type="species">carri</tp:taxon-name-part></tp:taxon-name></italic> (filled circle), <italic><tp:taxon-name><tp:taxon-name-part taxon-name-part-type="genus">Proceratium</tp:taxon-name-part> <tp:taxon-name-part taxon-name-part-type="species">lunatum</tp:taxon-name-part></tp:taxon-name></italic> (empty circle), <italic><tp:taxon-name><tp:taxon-name-part taxon-name-part-type="genus">Proceratium</tp:taxon-name-part> <tp:taxon-name-part taxon-name-part-type="species">nilo</tp:taxon-name-part></tp:taxon-name></italic> (filled square), <italic><tp:taxon-name><tp:taxon-name-part taxon-name-part-type="genus">Proceratium</tp:taxon-name-part> <tp:taxon-name-part taxon-name-part-type="species">sali</tp:taxon-name-part></tp:taxon-name></italic> (empty square), <italic><tp:taxon-name><tp:taxon-name-part taxon-name-part-type="genus">Proceratium</tp:taxon-name-part> <tp:taxon-name-part taxon-name-part-type="species">sokoke</tp:taxon-name-part></tp:taxon-name></italic> (empty hexagon).</p></caption><graphic xmlns:xlink="http://www.w3.org/1999/xlink" xlink:href="zookeys-447-047-g018.jpg" position="float" orientation="portrait" xlink:type="simple" id="oo_32764.jpg"/></fig></tp:treatment-sec></tp:taxon-treatment>
